# Supplementary material for: Isorhapontigenin Inhibits Cell Growth, Angiogenesis, Migration, and Invasion of Non-Small-Cell Lung Cancer Cells Through NEDD9 Signaling
Source: Int J Mol Sci. 2025 Apr 29;26(9):4207. doi: 10.3390/ijms26094207 (PMC12071804; doi:10.3390/ijms26094207)
Supplement: Supplementary file 1 [file ijms-26-04207-s001.zip]

Archive with 1 entries (1 files):
- ijms-3529068-supplementary.pdf
